# Supplementary material for: Long-Term Waterlogging as Factor Contributing to Hypoxia Stress Tolerance Enhancement in Cucumber: Comparative Transcriptome Analysis of Waterlogging Sensitive and Tolerant Accessions
Source: Genes (Basel). 2021 Jan 28;12(2):189. doi: 10.3390/genes12020189 (PMC7912563; doi:10.3390/genes12020189)
Supplement: Supplementary file 1 [file genes-12-00189-s001.zip]

Archive with 3 entries (3 files):
- genes-1035154-supplementary_/Supplementary Materials Data S1-S10.xlsx
- genes-1035154-supplementary_/Supplementary Materials Figures S1-S3.pdf
- genes-1035154-supplementary_/Supplementary Materials Tables S1-S6.docx
